# Supplementary material for: Boosting the Energetic Performance of Trinitromethyl-1,2,4-oxadiazole Moiety by Increasing Nitrogen-Oxygen in the Bridge
Source: Int J Mol Sci. 2022 Sep 2;23(17):10002. doi: 10.3390/ijms231710002 (PMC9456194; doi:10.3390/ijms231710002)
Supplement: Supplementary file 1 [file ijms-23-10002-s001.zip]

Archive with 1 entries (1 files):
- ijms-1887086-supplementary.pdf
